# Supplementary material for: Assessment of the Spatial Invasion Risk of Intentionally Introduced Alien Plant Species (IIAPS) under Environmental Change in South Korea
Source: Biology (Basel). 2021 Nov 12;10(11):1169. doi: 10.3390/biology10111169 (PMC8614709; doi:10.3390/biology10111169)
Supplement: Supplementary file 1 [file biology-10-01169-s001.zip]

Archive with 6 entries (6 files):
- Table S1.pdf
- Table S2.pdf
- Figure S1_Species presence and Spatial distribution of IIPS.pdf
- Figure S2.pdf
- Figure S3.pdf
- Figure S4_Average spatial distribution of three groups.pdf
